# Supplementary material for: Xenopus Hybrids Provide Insight Into Cell and Organism Size Control
Source: Front Physiol. 2018 Dec 4;9:1758. doi: 10.3389/fphys.2018.01758 (PMC6288844; doi:10.3389/fphys.2018.01758)
Supplement: Supplementary Table S1 — Significantly differentially expressed transcripts in le × ts hybrids compared to X. laevis embryos. [file Table_1.XLSX]

## Sheet: Sheet1
Supplementary Table S1. Significantly differentially expressed transcripts in le×ts hybrid, compared to X. laevis embryos
Gene	log2FC	FDR	LELS1.tpm	LELS3.tpm	LETS1.tpm	LETS3.tpm
XT.not|Tan201204_XENTRc2cell2_000022495	7.916	3.035e-12	0.15	0.13	83.5	44.27
XT.klf17|Tan201204_XENTRc1st11b_000019039	8.077	7.525e-11	0.1	0.09	83.7	33.64
XT.hes7|Tan201204_XENTRc2cell4_000032522	7.048	6.019e-09	0	0.44	63.58	28.3
XT.unnamed|Xetrov14052619m	7.681	2.037e-08	0.26	0.07	102.51	18.1
XT.unnamed|UG52_57415490	8.653	2.037e-08	0	0	80.96	20.16
XT.foxi4|Tan201204_XENTRc2st16_000018807	8.212	6.468e-08	0	0	52.6	21.83
XT.id3|Tan201204_XENTRc1st11b_000040212	8.375	1.622e-07	0	0	65.81	17.58
XT.esr10|ENSXETT00000048128	6.632	1.698e-07	0	0.41	43.7	21.81
XT.oct25|Tan201204_XENTRc1st11a_000011853	7.115	2.112e-07	0.13	0.06	38.45	22.64
XT.znf350|Xetrov14052642m	7.791	2.721e-07	0.13	0	68.14	15.71
XT.cxcr4|Tan201204_XENTRc2st41_000016478	7.18	4.168e-07	0.12	0	33.21	21.02
XT.znf470|Xetrov14052647m	6.906	6.412e-07	0.35	0.1	72.11	13
XT.znf665|xb201405_189442274	7.497	1.119e-05	0.07	0	47.77	11.03
XT.znf157|Xetrov14052644m	7.773	1.119e-05	0	0	42.92	11.91
XT.znf350|Xetrov14047686m	8.008	1.201e-05	0	0	55.05	9.55
XT.tdgf1|Tan201204_XENTRc2st10_000033441	4.765	1.514e-05	0.8	1.19	42.33	19.38
XT.sox3|Tan201204_XENTRc2cell8_000012412	4.083	1.826e-05	1.8	2.18	45.17	27.41
XT.ventx2|Tan201204_XENTRc1st10_000025509	7.469	2.326e-05	0	0	30.96	13.41
XT.eef1a1o|Tan201204_XENTRc2st08_000016232	5.243	2.388e-05	0.59	1.39	72.35	13.01
XT.sia2|Xetrov14048884m	7.2	5.637e-05	0	0	16.07	20.73
XT.gs17|Xetrov14041408m	6.087	0.0001038	0	0.26	21.52	13.58
XT.znf33a|xb201405_77622785	7.858	0.0002218	0	0	53.46	4.71
XT.unnamed|Tan201204_XENTRc2st09_000036647	6.996	0.000265	0	0	14.05	17.85
XT.znf33a|ENSXETT00000016145	6.921	0.0006063	0	0.05	29.03	7.77
XT.znf665|Xetrov14052632m	7.467	0.0008819	0	0	39.67	4.64
XT.gdf3|Tan201204_XENTRc2st11_000021873	7.348	0.0009477	0	0	35.6	5.17
XT.unnamed|xb201405_165970537	7.105	0.001145	0	0	27.45	6.99
XT.unnamed|Xetrov14052628m	7.099	0.001434	0	0	27.47	6.82
XT.srsf7|ENSXETT00000040586	4.585	0.001765	0.61	0.65	26.51	10.03
XT.tgif2|Xetrov14040166m	6.847	0.003026	0	0	21.72	7.03
XT.zcchc3|xb201405_82653391	6.903	0.005561	0	0	24.74	5.15
XT.unnamed|Xetrov14052643m	6.526	0.007812	0	0	15.99	6.97
XT.nodal3|xb201405_29788235	6.479	0.008059	0	0	14.66	7.56
XT.ddit4|Tan201204_XENTRc1st19b_000041812	4.069	0.008059	0.26	1.64	26.2	10.15
XT.znf33b|Xetrov14052622m	6.246	0.00827	0	0.1	21.61	5.26
XT.unnamed|Xetrov14028100m	5.912	0.009427	0.19	0	21.75	4.91
XT.ins|Tan201204_XENTRc1st11b_000043530	5.206	0.009427	0	0.32	12.75	8.36
XT.srsf5|Tan201204_XENTRc2st10_000021734	3.63	0.01586	0.71	1.7	24.32	8.85
XT.ventx2|Tan201204_XENTRc2st11_000020250	6.451	0.01605	0	0	15.4	6.39
XT.mix1|Tan201204_XENTRc2st13a_000018488	6.429	0.02378	0	0	16.63	4.81
XT.rasl11b|Tan201204_XENTRc1st09_000021259	5.271	0.03281	0.1	0.18	15.83	4.78
XL.not|TeperekTkacz201202_000158550	-1.84	0.04444	77.55	68.07	28.81	12.29
